# Supplementary material for: Cardiac Magnetic Resonance to Detect the Underlying Substrate in Patients with Frequent Idiopathic Ventricular Arrhythmias
Source: Diagnostics (Basel). 2021 Jun 18;11(6):1109. doi: 10.3390/diagnostics11061109 (PMC8233842; doi:10.3390/diagnostics11061109)
Supplement: Supplementary file 1 [file diagnostics-11-01109-s001.zip]

Archive with 1 entries (1 files):
- diagnostics-1264808-SI.pdf
